# Supplementary material for: The national distribution of lymphatic filariasis cases in Malawi using patient mapping and geostatistical modelling
Source: PLoS Negl Trop Dis. 2024 Mar 25;18(3):e0012056. doi: 10.1371/journal.pntd.0012056 (PMC11018277; doi:10.1371/journal.pntd.0012056)
Supplement: S1 Table — (XLSX) [file pntd.0012056.s002.xlsx]

## Sheet: supplimentarytable1
District	Traditional Authority Name	Population size	Programme LF Cases	Predicted LF Cases			Programme LF Cases per 100,000 population	Predicted LF Cases per 100,000 population
				Estimate	Lower	Upper		Estimate	Lower	Upper
Dedza	Dedza Boma	30928	1	-	-	-	3	-	-	-
Dedza	TA Chauma	22646	-	35	5	114	-	155	21	502
Dedza	TA Chilikumwendo	78860	-	111	15	454	-	141	19	575
Dedza	TA Kachere	167652	137	-	-	-	82	-	-	-
Dedza	TA Kachindamoto	131195	-	336	43	1098	-	256	33	837
Dedza	TA Kamenya Gwaza	36839	-	34	5	129	-	93	13	351
Dedza	TA Kaphuka	168027	-	227	27	794	-	135	16	472
Dedza	TA Kasumbu	110262	-	138	21	499	-	125	19	452
Dedza	TA Tambala - Dedza	84103	-	123	18	470	-	146	21	558
Dowa	Dowa Boma	7135	23	-	-	-	322	-	-	-
Dowa	Mponela Urban	24543	-	36	4	127	-	147	18	515
Dowa	TA Chakhaza	156985	-	212	25	697	-	135	16	444
Dowa	TA Chiwere	105708	121	-	-	-	114	-	-	-
Dowa	TA Dzoole	94079	-	138	17	496	-	147	18	528
Dowa	TA Kayembe	115013	-	173	22	668	-	150	19	581
Dowa	TA Mkukula	127134	-	248	37	964	-	195	29	758
Dowa	TA Mponela	50551	-	75	10	276	-	149	19	547
Dowa	TA Msakambewa	91421	112	-	-	-	123	-	-	-
Kasungu	Kasungu Boma	58653	17	-	-	-	29	-	-	-
Kasungu	Kasungu -tio-l Park	884	-	1	0	5	-	146	20	541
Kasungu	STA Chaima	25841	-	41	6	147	-	158	23	570
Kasungu	STA Chambwe	13682	-	16	2	59	-	118	15	430
Kasungu	STA Chisikwa	7830	-	11	1	40	-	139	18	506
Kasungu	STA Chisinga	23003	-	32	4	104	-	140	17	452
Kasungu	STA Kapichira	7283	-	10	1	39	-	140	19	531
Kasungu	STA M'nyanja	38726	-	53	6	199	-	136	17	513
Kasungu	STA Mangwazu	5641	-	6	1	25	-	109	15	439
Kasungu	STA Mawawa	8115	-	9	1	30	-	115	14	364
Kasungu	STA Mdunga	13792	-	18	2	58	-	129	18	421
Kasungu	STA Mphomwa	22363	-	29	4	108	-	128	17	481
Kasungu	STA Nthunduwala	11269	-	22	3	72	-	199	29	643
Kasungu	TA Chidzuma	20156	-	30	4	119	-	147	19	589
Kasungu	TA Chilowamatambe	35464	-	40	5	137	-	113	13	386
Kasungu	TA Chisemphere	11623	-	16	2	59	-	138	18	504
Kasungu	TA Chulu	33700	-	46	6	164	-	138	18	488
Kasungu	TA Kaluluma	38036	-	53	8	178	-	139	20	468
Kasungu	TA Kaomba	51295	10	-	-	-	19	-	-	-
Kasungu	TA Kapelula	31605	-	42	5	151	-	134	17	477
Kasungu	TA Kaphaizi	2249	-	3	0	8	-	114	15	377
Kasungu	TA Kawamba	44953	-	67	9	266	-	148	19	592
Kasungu	TA Lukwa	30633	-	37	5	155	-	122	18	506
Kasungu	TA Mwase	31814	-	27	4	97	-	85	13	304
Kasungu	TA Njombwa	50445	-	65	8	268	-	128	16	532
Kasungu	TA Santhe	58065	-	85	10	335	-	146	18	577
Kasungu	TA Simlemba	40406	-	56	7	189	-	138	18	467
Kasungu	TA Wimbe	125427	-	158	20	598	-	126	16	477
Lilongwe	STA Chitekwele	48184	-	74	9	252	-	153	19	522
Lilongwe	STA Mbang'ombe	12071	-	18	2	67	-	153	19	553
Lilongwe	TA Chadza	143216	-	224	27	909	-	157	19	634
Lilongwe	TA Chimutu	112118	-	185	25	696	-	165	23	621
Lilongwe	TA Chiseka	148672	-	222	30	918	-	150	20	618
Lilongwe	TA Chitukula	25482	-	40	5	154	-	155	19	606
Lilongwe	TA Kabudula	158430	234	-	-	-	148	-	-	-
Lilongwe	TA Kalolo	177087	-	255	32	890	-	144	18	502
Lilongwe	TA Kalumba	42444	-	67	10	266	-	158	22	627
Lilongwe	TA Kalumbu	68527	-	109	15	369	-	159	21	538
Lilongwe	TA Khongoni	140536	-	219	32	870	-	156	23	619
Lilongwe	TA Malili	115931	-	178	25	679	-	154	21	586
Lilongwe	TA Masula	76666	-	115	15	500	-	150	20	652
Lilongwe	TA Masumbankhunda	86580	-	128	16	437	-	148	18	505
Lilongwe	TA Mazengera	116352	203	-	-	-	174	-	-	-
Lilongwe	TA Mtema - Lilongwe	52442	-	82	11	281	-	157	21	537
Lilongwe	TA Njewa	49769	-	78	11	270	-	157	22	542
Lilongwe	TA Tsabango	63076	-	108	13	378	-	171	21	600
Lilongwe City	Area 1	9310	-	15	2	50	-	160	20	536
Lilongwe City	Area 10	3223	-	5	1	18	-	162	19	561
Lilongwe City	Area 11	454	-	1	0	3	-	162	19	671
Lilongwe City	Area 12	2540	-	4	1	14	-	163	22	567
Lilongwe City	Area 13	3	-	0	0	0	-	161	20	562
Lilongwe City	Area 14	714	-	1	0	4	-	161	20	550
Lilongwe City	Area 15	1209	-	2	0	7	-	161	19	576
Lilongwe City	Area 16	0	-	-	-	-	-	-	-	-
Lilongwe City	Area 17	420	-	1	0	2	-	162	22	594
Lilongwe City	Area 18	8717	-	14	2	49	-	161	21	567
Lilongwe City	Area 19	0	-	-	-	-	-	-	-	-
Lilongwe City	Area 2	2536	-	4	1	15	-	161	21	574
Lilongwe City	Area 20	1	-	0	0	0	-	162	21	665
Lilongwe City	Area 21	43937	-	71	10	292	-	162	23	665
Lilongwe City	Area 22	33501	-	53	7	182	-	159	20	543
Lilongwe City	Area 23	51691	-	83	10	275	-	160	20	531
Lilongwe City	Area 24	37031	-	59	8	193	-	159	21	521
Lilongwe City	Area 25	107316	-	167	22	591	-	156	20	551
Lilongwe City	Area 26	6822	-	11	1	45	-	157	20	665
Lilongwe City	Area 27	3200	-	5	1	18	-	161	23	573
Lilongwe City	Area 28	92	-	0	0	1	-	158	21	568
Lilongwe City	Area 29	398	-	1	0	2	-	160	22	614
Lilongwe City	Area 3	3307	-	5	1	19	-	160	21	560
Lilongwe City	Area 30	2489	-	4	0	14	-	161	19	548
Lilongwe City	Area 31	0	-	-	-	-	-	-	-	-
Lilongwe City	Area 32	105	-	0	0	1	-	161	20	553
Lilongwe City	Area 33	646	-	1	0	4	-	161	22	642
Lilongwe City	Area 34	54	-	0	0	0	-	162	21	660
Lilongwe City	Area 35	10274	-	17	2	60	-	163	18	585
Lilongwe City	Area 36	92733	-	149	16	544	-	160	17	587
Lilongwe City	Area 37	578	-	1	0	3	-	160	24	527
Lilongwe City	Area 38	22551	-	-	-	-	-	-	-	-
Lilongwe City	Area 39	6200	-	10	1	39	-	160	20	636
Lilongwe City	Area 4	82	-	0	0	1	-	161	23	630
Lilongwe City	Area 40	0	-	-	-	-	-	-	-	-
Lilongwe City	Area 41	234	-	0	0	1	-	163	22	612
Lilongwe City	Area 42	0	-	-	-	-	-	-	-	-
Lilongwe City	Area 43	6208	-	10	1	33	-	163	20	532
Lilongwe City	Area 44	63502	-	106	13	377	-	166	20	594
Lilongwe City	Area 45	3725	-	6	1	24	-	158	21	641
Lilongwe City	Area 46	6630	-	10	1	39	-	158	19	591
Lilongwe City	Area 47	11644	-	19	3	67	-	160	23	573
Lilongwe City	Area 48	33	-	0	0	0	-	160	19	557
Lilongwe City	Area 49	52915	-	85	11	341	-	161	21	644
Lilongwe City	Area 5	326	-	1	0	2	-	161	23	643
Lilongwe City	Area 50	82820	-	131	18	564	-	158	21	681
Lilongwe City	Area 51	16748	-	27	3	114	-	159	21	681
Lilongwe City	Area 52	6025	-	9	1	38	-	158	18	627
Lilongwe City	Area 53	22294	-	36	5	137	-	163	22	613
Lilongwe City	Area 54	6100	-	10	1	35	-	160	20	581
Lilongwe City	Area 55	21894	-	34	4	124	-	155	19	566
Lilongwe City	Area 56	66574	-	106	14	362	-	159	21	543
Lilongwe City	Area 57	88973	-	141	17	479	-	158	19	539
Lilongwe City	Area 58	32490	-	51	7	207	-	157	22	639
Lilongwe City	Area 6	1661	-	3	0	11	-	161	20	672
Lilongwe City	Area 7	26346	-	42	5	164	-	161	20	621
Lilongwe City	Area 8	18023	-	29	4	103	-	161	21	571
Lilongwe City	Area 9	2019	-	3	0	11	-	160	21	533
Mchinji	Mchinji Boma	28011	42	-	-	-	150	-	-	-
Mchinji	STA Gumba	16953	41	-	-	-	242	-	-	-
Mchinji	STA Kapunula	9724	-	16	2	56	-	166	21	571
Mchinji	STA Nyoka	41416	-	79	10	285	-	190	24	688
Mchinji	STA Pitala	4736	18	-	-	-	380	-	-	-
Mchinji	TA Dambe - Mchinji	62248	32	-	-	-	51	-	-	-
Mchinji	TA Kapondo	10626	24	-	-	-	226	-	-	-
Mchinji	TA Kazyozyo	6971	8	-	-	-	115	-	-	-
Mchinji	TA Mavwere	83986	54	-	-	-	64	-	-	-
Mchinji	TA Mduwa	66854	63	-	-	-	94	-	-	-
Mchinji	TA Mkanda	75328	88	-	-	-	117	-	-	-
Mchinji	TA Mlonyeni	75812	-	124	19	398	-	164	26	525
Mchinji	TA Simphasi	50571	78	-	-	-	154	-	-	-
Mchinji	TA Zulu	69069	82	-	-	-	119	-	-	-
Nkhotakota	Nkhotakota Boma	28350	-	-	-	-	-	-	-	-
Nkhotakota	Nkhotakota Game Reserve	0	-	-	-	-	-	-	-	-
Nkhotakota	STA Kalimanjira	19662	-	31	4	111	-	159	19	563
Nkhotakota	TA Kafuzila	26888	-	37	5	122	-	136	18	452
Nkhotakota	TA Kanyenda	116546	107	-	-	-	92	-	-	-
Nkhotakota	TA Malenga Chanzi	44219	-	68	10	251	-	154	22	567
Nkhotakota	TA Mphonde	31255	-	51	7	174	-	162	21	557
Nkhotakota	TA Mwadzama	99732	-	169	23	614	-	169	23	615
Nkhotakota	TA Mwansambo	29245	-	46	6	157	-	156	22	537
Ntcheu	Ntcheu Boma	21241	-	33	4	123	-	153	19	577
Ntcheu	STA Mkutumula	29361	-	56	7	202	-	191	25	688
Ntcheu	STA Tsikulamowa	39628	-	67	9	249	-	170	22	629
Ntcheu	TA Chakhumbira	35074	-	46	6	178	-	132	16	507
Ntcheu	TA Champiti	21607	-	35	5	135	-	162	23	626
Ntcheu	TA Goodson Ganya	143536	201	-	-	-	140	-	-	-
Ntcheu	TA Kwataine	53379	-	85	11	263	-	160	21	493
Ntcheu	TA Makwangwala	87215	-	146	20	507	-	167	23	581
Ntcheu	TA Masasa	35326	-	91	10	334	-	257	29	944
Ntcheu	TA Mpando	77612	-	104	14	412	-	135	18	530
Ntcheu	TA Njolomole	71003	-	117	16	449	-	165	22	632
Ntcheu	TA Phambala	44626	-	67	9	248	-	150	20	556
Ntchisi	Ntchisi Boma	9357	-	10	2	34	-	108	17	362
Ntchisi	TA Chikho	24711	13	-	-	-	53	-	-	-
Ntchisi	TA Chilooko	89619	39	-	-	-	44	-	-	-
Ntchisi	TA Kalumo	74850	80	-	-	-	107	-	-	-
Ntchisi	TA Kasakula	19680	23	-	-	-	117	-	-	-
Ntchisi	TA Malenga	50687	15	-	-	-	30	-	-	-
Ntchisi	TA Nthondo	32219	24	-	-	-	74	-	-	-
Ntchisi	TA Vuso Jere	15946	-	19	3	64	-	116	18	399
Salima	Chipoka Urban	6395	-	-	-	-	-	-	-	-
Salima	Salima Town	36789	21	-	-	-	57	-	-	-
Salima	TA Kambalame	22354	-	50	6	176	-	223	28	788
Salima	TA Kambwiri	41701	-	64	9	257	-	153	21	617
Salima	TA Karonga	78297	40	-	-	-	51	-	-	-
Salima	TA Khombedza	95391	-	168	20	613	-	176	21	643
Salima	TA Kuluunda	19521	-	35	6	130	-	179	28	666
Salima	TA Maganga	70173	-	121	16	429	-	172	23	612
Salima	TA Msosa	9369	-	-	-	-	-	-	-	-
Salima	TA Mwanza	25827	-	43	6	151	-	168	23	583
Salima	TA Ndindi	47795	-	98	12	380	-	206	24	794
Salima	TA Pemba	24734	-	46	6	166	-	187	25	672
Chitipa	Chitipa Boma	17743	-	24	3	88	-	135	15	499
Chitipa	Nyika Ntatio-l Park-Chitipa	0	-	-	-	-	-	-	-	-
Chitipa	STA Bulambya Songwe	34137	-	47	7	189	-	138	19	554
Chitipa	STA Lwangwa	5597	-	13	2	53	-	230	29	950
Chitipa	STA Nthengatenga	10410	-	15	2	60	-	148	20	574
Chitipa	STA Wavikaza	6778	-	9	1	39	-	139	19	575
Chitipa	TA Kameme	24153	-	33	4	122	-	135	18	506
Chitipa	TA Mwabulambya	67232	-	94	13	338	-	140	20	503
Chitipa	TA Mwenemisuku	25816	-	40	6	151	-	156	24	585
Chitipa	TA Mwenewenya	23721	-	32	4	113	-	135	16	477
Chitipa	TA Nthalire	19340	-	29	4	89	-	149	19	460
Karonga	Nyika -tio-l Park-Karonga	0	-	-	-	-	-	-	-	-
Karonga	TA Kilupula	78424	302	-	-	-	385	-	-	-
Karonga	TA Mwakaboko	24889	137	-	-	-	550	-	-	-
Likoma	Likoma Boma	1323	-	-	-	-	-	-	-	-
Likoma	TA Mkumpha	13204	-	-	-	-	-	-	-	-
Mzimba	Mzimba Boma	26096	101	-	-	-	387	-	-	-
Mzimba	STA Levi Jere	18793	-	25	3	101	-	135	16	535
Mzimba	TA Chindi	161938	165	-	-	-	102	-	-	-
Mzimba	TA Jaravikuba Munthali	17699	-	30	4	105	-	170	22	595
Mzimba	TA Kampingo Sibande	68719	19	-	-	-	28	-	-	-
Mzimba	TA Khosolo Gwaza Jere	54153	-	77	11	282	-	143	20	521
Mzimba	TA M'Mbelwa	128656	151	-	-	-	117	-	-	-
Mzimba	TA Mabulabo	64274	-	89	11	351	-	139	17	546
Mzimba	TA Mpherembe	67292	-	100	14	361	-	149	21	536
Mzimba	TA Mtwalo	191108	-	274	35	1092	-	143	18	571
Mzimba	TA Mzikubola	99994	123	-	-	-	123	-	-	-
Mzimba	TA Mzukuzuku	37528	76	-	-	-	203	-	-	-
Mzimba	Vwaza Marsh Reserve - Mzimba	0	-	-	-	-	-	-	-	-
Mzuzu City	Chibanja Ward	11385	-	16	2	53	-	137	18	467
Mzuzu City	Chibavi East Ward	8066	-	11	1	39	-	137	18	489
Mzuzu City	Chibavi West Ward	12397	-	17	2	66	-	137	18	529
Mzuzu City	Chiputula Ward	12162	-	17	2	65	-	137	17	531
Mzuzu City	Jombo - Kaning'i- Ward	6286	-	9	1	35	-	136	18	554
Mzuzu City	Katawa Ward	5579	-	8	1	27	-	135	19	483
Mzuzu City	Luwinga Ward	28030	-	38	5	128	-	137	18	457
Mzuzu City	Masasa Ward	23145	-	31	4	122	-	136	17	527
Mzuzu City	Mchengautuwa East Ward	26971	-	37	5	138	-	136	18	510
Mzuzu City	Mchengautuwa West Ward	30591	-	41	5	130	-	135	18	424
Mzuzu City	Msongwe Ward	9856	-	13	2	46	-	136	19	463
Mzuzu City	Mzilawaingwe Ward	7047	-	10	1	31	-	137	20	445
Mzuzu City	Nkhorongo - Lupaso Ward	10148	-	14	2	52	-	137	18	511
Mzuzu City	Zolozolo East Ward	8034	-	11	1	35	-	136	18	436
Mzuzu City	Zolozolo West Ward	21575	-	30	3	106	-	137	16	489
Nkhatabay	Nkhatabay Boma	14274	-	26	3	89	-	181	21	621
Nkhatabay	STA Kondowe	2140	-	3	0	11	-	133	18	523
Nkhatabay	STA Nyaluwanga	13058	-	18	2	81	-	139	17	618
Nkhatabay	TA Boghoyo	1742	-	2	0	9	-	142	16	493
Nkhatabay	TA Fukamalaza	14470	-	27	3	109	-	185	24	752
Nkhatabay	TA Fukamapiri	20676	-	38	5	143	-	185	23	693
Nkhatabay	TA Kabunduli	50533	44	-	-	-	87	-	-	-
Nkhatabay	TA M'bwa-	24058	-	34	5	119	-	141	19	496
Nkhatabay	TA Malanda	27342	-	50	7	193	-	183	26	705
Nkhatabay	TA Malenga Mzoma	10892	-	20	3	80	-	186	24	739
Nkhatabay	TA Mankhambira	24642	-	44	6	154	-	178	23	626
Nkhatabay	TA Mkumbira - Nkhatabay	15078	-	26	3	91	-	173	21	602
Nkhatabay	TA Timbiri	47713	-	79	10	307	-	165	21	644
Nkhatabay	TA Zilakoma	19177	-	27	4	100	-	141	19	521
Rumphi	Nyika -tio-l Park	1882	-	3	0	10	-	134	17	531
Rumphi	Rumphi Boma	22358	-	36	5	123	-	162	23	552
Rumphi	STA Chapinduka	3754	1	-	-	-	27	-	-	-
Rumphi	STA Chisovya	9234	12	-	-	-	130	-	-	-
Rumphi	STA Kachulu	13121	-	26	5	89	-	198	37	677
Rumphi	STA Njikula	4024	-	10	2	34	-	261	41	855
Rumphi	STA Zolokere	6307	3	-	-	-	48	-	-	-
Rumphi	TA Chikulamayembe	70421	78	-	-	-	111	-	-	-
Rumphi	TA Katumbi	16028	6	-	-	-	37	-	-	-
Rumphi	TA Mwahenga	20067	31	-	-	-	154	-	-	-
Rumphi	TA Mwalweni	27976	66	-	-	-	236	-	-	-
Rumphi	TA Mwamlowe	8481	20	-	-	-	236	-	-	-
Rumphi	TA Mwankhunikira	25466	75	-	-	-	295	-	-	-
Rumphi	Vwaza Marsh Reserve - Rumphi	42	-	0	0	0	-	133	18	563
Balaka	Balaka Town	36308	36	-	-	-	99	-	-	-
Balaka	Liwonde Town - Balaka	13047	-	41	6	160	-	313	42	1223
Balaka	STA Kachenga	44075	-	89	10	308	-	201	23	699
Balaka	STA Matola	20292	-	32	5	99	-	160	24	489
Balaka	STA Phalula	19486	-	33	4	131	-	168	21	672
Balaka	STA Toleza	5579	-	10	1	38	-	183	25	677
Balaka	TA Amidu	46314	-	117	16	398	-	252	34	860
Balaka	TA Chanthunya	30229	-	50	7	197	-	167	23	653
Balaka	TA Kalembo	77532	-	214	27	743	-	276	35	959
Balaka	TA Msamala	80912	122	-	-	-	151	-	-	-
Balaka	TA Nkaya	45351	-	80	9	320	-	176	20	706
Balaka	TA Sawali	19254	-	36	6	113	-	184	29	584
Blantyre	TA Chigaru	51779	-	86	11	297	-	167	22	573
Blantyre	TA Kapeni	103742	123	-	-	-	119	-	-	-
Blantyre	TA Kuntaja	84765	-	137	21	505	-	162	24	595
Blantyre	TA Kunthembwe	45972	-	79	11	302	-	172	25	656
Blantyre	TA Lundu - Blantyre	32271	-	52	6	207	-	161	20	641
Blantyre	TA Machinjiri	29991	-	45	7	180	-	149	22	601
Blantyre	TA Makata	20032	-	32	4	105	-	158	21	526
Blantyre	TA Somba	82668	-	177	23	607	-	214	27	734
Blantyre City	Bangwe Mthandizi Ward	19942	-	31	4	107	-	156	21	539
Blantyre City	Bangwe Ward	18815	-	30	5	107	-	160	24	570
Blantyre City	Blantyre City Centre Ward	21179	-	34	4	125	-	160	21	588
Blantyre City	Blantyre South Ward	26317	-	43	5	157	-	162	20	595
Blantyre City	Chigumula Ward	24869	-	42	5	151	-	169	22	608
Blantyre City	Chilomoni Ward	28214	-	44	6	157	-	157	21	556
Blantyre City	Green Corner Ward	22609	-	38	5	121	-	166	21	537
Blantyre City	Limbe Central Ward	7438	-	11	2	41	-	154	20	551
Blantyre City	Mapanga Ward	42233	-	63	8	249	-	149	18	590
Blantyre City	Mbayani Ward	69764	-	109	15	379	-	157	21	543
Blantyre City	Michiru Ward	83987	-	130	18	507	-	155	21	604
Blantyre City	Misesa Ward	69660	-	112	15	462	-	161	21	663
Blantyre City	Mzedi Ward	38474	-	62	8	197	-	161	20	513
Blantyre City	Namalimwe Ward	11323	-	18	2	64	-	155	20	562
Blantyre City	Namiyango Ward	48642	-	79	9	288	-	162	19	591
Blantyre City	Ndirande Gamulani Ward	35822	-	54	8	225	-	151	23	629
Blantyre City	Ndirande Makata Ward	28468	-	43	6	168	-	152	22	589
Blantyre City	Ndirande Matope Ward	33549	-	51	7	198	-	153	21	589
Blantyre City	Nkolokoti Ward	57763	-	88	11	317	-	152	19	549
Blantyre City	Nyambadwe Ward	9928	-	15	2	64	-	152	20	647
Blantyre City	Soche East Ward	9590	-	15	2	62	-	157	20	648
Blantyre City	Soche West Ward	37847	-	60	7	219	-	160	20	578
Blantyre City	South Lunzu Ward	53831	-	84	10	288	-	156	19	535
Chikwawa	Chikwawa Boma	6114	-	45	8	161	-	744	124	2630
Chikwawa	Lengwe -tio-l Park	544	-	3	0	11	-	505	64	1973
Chikwawa	Majete Game Reserve - Chikwawa	221	-	1	0	3	-	403	47	1461
Chikwawa	STA Masache	22216	-	138	20	573	-	622	89	2578
Chikwawa	STA Ndakwela	23690	-	129	17	491	-	545	71	2072
Chikwawa	TA Chapa-nga	88641	303	-	-	-	342	-	-	-
Chikwawa	TA Kasisi	23266	359	-	-	-	1543	-	-	-
Chikwawa	TA Katunga	32943	-	179	25	619	-	542	76	1878
Chikwawa	TA Lundu - Chikwawa	62176	100	-	-	-	161	-	-	-
Chikwawa	TA Makhwira	79933	243	-	-	-	304	-	-	-
Chikwawa	TA Maseya	37793	69	-	-	-	183	-	-	-
Chikwawa	TA Mlilima	11947	-	79	10	266	-	657	87	2227
Chikwawa	TA Ngowe	10447	-	62	9	221	-	598	85	2111
Chiradzulu	Chiradzulu Boma	2961	-	5	1	19	-	153	19	627
Chiradzulu	STA Mpunga	41140	-	69	9	248	-	167	22	603
Chiradzulu	STA Onga	17668	-	28	3	99	-	160	19	561
Chiradzulu	STA Sandareki	22713	-	39	5	142	-	172	24	625
Chiradzulu	TA Chitera	22859	-	35	4	134	-	152	18	585
Chiradzulu	TA Kadewere	54044	-	90	11	311	-	167	20	576
Chiradzulu	TA Likoswe	68321	-	114	15	471	-	166	23	690
Chiradzulu	TA Mpama	50846	-	74	11	268	-	145	21	528
Chiradzulu	TA Nchema	21848	-	34	5	118	-	156	21	540
Chiradzulu	TA Nkalo	54475	-	111	17	457	-	204	32	838
Machinga	Liwonde -tio-l Park	165	-	0	0	2	-	261	40	997
Machinga	Liwonde Town - Machinga	23374	-	88	16	291	-	378	68	1247
Machinga	Machinga Boma	1833	-	6	1	21	-	352	60	1167
Machinga	STA Chesale	14599	-	31	4	113	-	210	25	773
Machinga	STA Nchinguza	31816	-	65	9	252	-	204	29	794
Machinga	STA Nsa-ma	38518	-	71	9	269	-	185	23	698
Machinga	TA Chamba	33009	-	56	9	199	-	171	26	603
Machinga	TA Chikweo	83273	-	158	21	616	-	190	25	739
Machinga	TA Chiwalo - Machinga	13149	-	23	3	80	-	178	25	607
Machinga	TA Kapoloma	15789	-	26	4	97	-	168	24	613
Machinga	TA Kawinga	92144	104	-	-	-	113	-	-	-
Machinga	TA Liwonde	89259	-	192	26	905	-	215	29	1014
Machinga	TA Mlomba	62263	10	-	-	-	16	-	-	-
Machinga	TA Mposa	36000	-	46	7	178	-	127	19	495
Machinga	TA Ngokwe	37602	-	87	12	306	-	230	31	813
Machinga	TA Nkoola	54169	34	-	-	-	63	-	-	-
Machinga	TA Nkula	27349	-	75	11	260	-	273	39	949
Machinga	TA Nyambi	55989	-	107	13	394	-	190	23	704
Machinga	TA Sitola	25138	185	-	-	-	736	-	-	-
Mangochi	Mangochi Town	53498	80	-	-	-	150	-	-	-
Mangochi	Monkey Bay Urban	14955	73	-	-	-	488	-	-	-
Mangochi	STA Chiunda	40087	-	91	11	333	-	228	26	832
Mangochi	STA Lulanga	43101	-	82	11	334	-	189	24	774
Mangochi	STA Ntonda	21002	-	42	5	144	-	198	23	684
Mangochi	TA Chilipa	36280	-	69	9	247	-	191	24	680
Mangochi	TA Chimwala	93858	153	-	-	-	163	-	-	-
Mangochi	TA Chowe	112155	11	-	-	-	10	-	-	-
Mangochi	TA Jalasi	102879	-	137	16	481	-	133	16	468
Mangochi	TA Katuli	71100	60	-	-	-	84	-	-	-
Mangochi	TA Makanjila	66914	-	112	14	428	-	168	22	639
Mangochi	TA Mbwa- Nyambi	117911	-	192	28	702	-	163	23	595
Mangochi	TA Mponda	167313	188	-	-	-	112	-	-	-
Mangochi	TA -mabvi	47783	-	91	12	392	-	190	26	820
Mangochi	TA -nkumba	159654	206	-	-	-	129	-	-	-
Mulanje	Mulanje Boma	14782	-	26	4	95	-	178	25	644
Mulanje	Mulanje Mountain Reserve	306	-	0	0	1	-	122	17	446
Mulanje	STA Sunganinzeru	68585	-	126	14	449	-	184	21	655
Mulanje	STA Tombondiya	24103	-	60	8	252	-	249	32	1047
Mulanje	TA Chikumbu	87148	-	191	26	678	-	219	30	778
Mulanje	TA Juma	109821	-	187	25	676	-	171	23	615
Mulanje	TA Laston Njema	91742	-	126	15	457	-	138	17	499
Mulanje	TA Mabuka	108442	-	243	31	884	-	224	28	815
Mulanje	TA Nkanda	128070	117	-	-	-	91	-	-	-
Mulanje	TA Nthiramanja	51108	-	110	14	436	-	216	28	852
Mwanza	Majete Game Reserve - Mwanza	0	-	-	-	-	-	-	-	-
Mwanza	Mwanza Boma	18039	45	-	-	-	249	-	-	-
Mwanza	STA Govati	19779	-	39	5	125	-	196	27	634
Mwanza	TA Kanduku	49941	-	93	15	313	-	186	30	627
Mwanza	TA Nthache	43190	-	93	15	284	-	216	35	658
Neno	Neno Boma	2283	-	3	0	14	-	146	20	596
Neno	TA Chekucheku	23652	-	34	5	127	-	146	19	538
Neno	TA Dambe - Neno	33130	-	46	6	185	-	139	20	560
Neno	TA Mlauli	35569	20	-	-	-	56	-	-	-
Neno	TA Symon Likongwe	43657	-	76	10	291	-	175	24	667
Nsanje	Mwabvi Game Reserve	8746	79	-	-	-	903	-	-	-
Nsanje	Nsanje Boma	26844	-	204	43	628	-	762	161	2341
Nsanje	TA Chimombo	12334	37	-	-	-	300	-	-	-
Nsanje	TA Makoko	10335	-	29	4	88	-	284	41	853
Nsanje	TA Malemia - Nsanje	22437	164	-	-	-	731	-	-	-
Nsanje	TA Mbenje	53559	244	-	-	-	456	-	-	-
Nsanje	TA Mlolo	69110	309	-	-	-	447	-	-	-
Nsanje	TA Ndamera	33679	56	-	-	-	166	-	-	-
Nsanje	TA Ngabu - Nsanje	13381	76	-	-	-	568	-	-	-
Nsanje	TA Nyachikadza	7643	-	32	5	111	-	425	69	1455
Nsanje	TA Tengani	41100	175	-	-	-	426	-	-	-
Phalombe	Phalombe Boma	6242	-	7	1	23	-	105	18	364
Phalombe	TA Chiwalo - Phalombe	43933	75	-	-	-	171	-	-	-
Phalombe	TA Je-la	88237	129	-	-	-	146	-	-	-
Phalombe	TA Kaduya	79357	12	-	-	-	15	-	-	-
Phalombe	TA Mkhumba	110623	127	-	-	-	115	-	-	-
Phalombe	TA -zombe	60745	66	-	-	-	109	-	-	-
Phalombe	TA Nkhulambe	40313	50	-	-	-	124	-	-	-
Thyolo	Luchenza Town	12600	-	30	4	123	-	238	31	975
Thyolo	STA Boyidi	22094	-	59	8	212	-	265	37	961
Thyolo	STA Mbawela	49022	-	99	14	337	-	202	28	688
Thyolo	STA Thukuta	21354	-	70	10	255	-	329	46	1192
Thyolo	TA Bvumbwe	110031	-	229	30	830	-	208	27	754
Thyolo	TA Changata	41828	50	-	-	-	120	-	-	-
Thyolo	TA Chimaliro	56764	-	131	19	452	-	231	33	795
Thyolo	TA Kapichi	60898	-	159	21	602	-	261	34	988
Thyolo	TA Kwethemule	58237	-	131	21	427	-	225	36	734
Thyolo	TA Mphuka	63771	-	199	27	770	-	313	43	1208
Thyolo	TA -nseta	31797	-	85	10	307	-	268	33	966
Thyolo	TA Nchilamwela	71158	-	524	123	1578	-	736	172	2217
Thyolo	TA Ngolongoliwa	33839	-	114	14	415	-	336	43	1226
Thyolo	TA Nsabwe	42511	-	90	13	356	-	212	29	838
Thyolo	TA Thomas	37709	-	82	11	309	-	218	29	820
Thyolo	Thyolo Boma	7843	108	-	-	-	1377	-	-	-
Zomba	STA Ngwelero	33396	-	62	8	224	-	185	24	670
Zomba	STA Nkagula	51548	-	93	12	338	-	180	23	655
Zomba	STA Nkapita	45355	-	87	11	320	-	192	23	706
Zomba	STA Ntholowa	50738	-	85	11	338	-	167	22	666
Zomba	TA Chikowi	64469	132	-	-	-	205	-	-	-
Zomba	TA Kuntumanji	48079	-	82	11	283	-	171	23	590
Zomba	TA Malemia - Zomba	82320	-	130	20	572	-	158	25	694
Zomba	TA Mbiza	85311	-	159	23	612	-	186	27	717
Zomba	TA Mkumbira - Zomba	6211	-	-	-	-	-	-	-	-
Zomba	TA Mlumbe	127300	-	207	31	841	-	162	25	661
Zomba	TA Mwambo	151997	-	284	40	973	-	187	26	640
Zomba City	Chambo Ward	5584	-	10	1	35	-	171	22	627
Zomba City	Chi-mwali Ward	15207	-	26	3	92	-	174	23	603
Zomba City	Chirunga Ward	12277	-	21	3	85	-	170	22	693
Zomba City	Likangala Ward	15682	-	27	4	97	-	171	26	616
Zomba City	Masongola Ward	5494	-	9	1	40	-	167	23	724
Zomba City	Mbedza Ward	7783	-	13	2	41	-	165	22	533
Zomba City	Mpira Ward	16932	-	30	5	96	-	179	29	564
Zomba City	Mtiya Ward	5778	-	9	1	37	-	163	22	634
Zomba City	Sadzi Ward	14219	-	25	4	87	-	177	29	611
Zomba City	Zomba Central Ward	6057	-	10	1	35	-	170	24	578
Chikwawa	TA Ngabu - Chikwawa	164753	312	-	-	-	189	-	-	-
Karonga	TA Mwirang'ombe,TA Wasambo	110434	318	-	-	-	288	-	-	-
Karonga	TA Kyungu,Karonga Town	151281	335	-	-	-	221	-	-	-
